# Supplementary material for: Metabolic Profiles of Feline Obesity Revealed by Untargeted and Targeted Mass Spectrometry-Based Metabolomics Approaches
Source: Vet Sci. 2025 Jul 25;12(8):697. doi: 10.3390/vetsci12080697 (PMC12390338; doi:10.3390/vetsci12080697)
Supplement: Supplementary file 1 [file vetsci-12-00697-s001.zip]

Archive with 1 entries (1 files):
- vetsci-3752174-supplementary.xlsx
