# Supplementary material for: Metabolic Profiles of Feline Obesity Revealed by Untargeted and Targeted Mass Spectrometry-Based Metabolomics Approaches
Source: Vet Sci. 2025 Jul 25;12(8):697. doi: 10.3390/vetsci12080697 (PMC12390338; doi:10.3390/vetsci12080697)
Supplement: Supplementary file 1 [file vetsci-12-00697-s001.zip › vetsci-3752174-supplementary.xlsx]

## Sheet: Sheet1
Supplementary table 1. Phenotypic characteristics of cats included in the study
Sample No	Group	BCS	WEIGHT (kg)	GENDER	AGE (years)
1Z	MNH	5	4.8	F	4
2Z	MNH	5	5.2	F	5
3Z	MNH	5	5.6	M	13
4Z	MNH	5	5	M	8
5Z	MNH	5	5.4	F	6
6Z	MNH	5	4.8	M	7
7Z	MNH	5	5.5	F	9
8Z	MNH	5	5.2	F	4
9Z	MNH	5	5	M	6
10Z	MNH	5	5.2	M	13
11D	MHO	7	5.2	F	5
12D	MHO	7	7	M	7
13D	MHO	9	6.2	F	12
14D	MHO	6	6	F	8
15D	MHO	7	6.5	M	7
16D	MHO	8	7	F	10
17D	MHO	8	6.5	M	12
18D	MHO	7	6.5	F	5
19D	MHO	8	7	M	9
20D	MHO	7	7	M	10
21M	MUO	6	5.5	M	10
22M	MUO	8	6.9	M	8
23M	MUO	7	6.5	M	5
24M	MUO	8	6.5	F	9
25M	MUO	6	5.5	M	6
26M	MUO	7	6	F	8
27M	MUO	8	7.5	F	5
28M	MUO	7	6.7	F	9
MHN - metabolically healthy normal weight cats, MHO - metabolically healthy overweight and obese cats, MUO - metabolically unhealthy overweight and obese cats, BCS - body condition score
